# Supplementary material for: Visible Light-Mediated Monofluoromethylation/Acylation of Olefins by Dual Organo-Catalysis
Source: Molecules. 2024 Feb 8;29(4):790. doi: 10.3390/molecules29040790 (PMC10892033; doi:10.3390/molecules29040790)
Supplement: Supplementary file 1 [file molecules-29-00790-s001.zip]

Archive with 1 entries (1 files):
- molecules-2828426-supplementary.pdf
